# Supplementary material for: Arctic cyanobacterial mat community diversity decreases with latitude across the Canadian Arctic
Source: FEMS Microbiol Ecol. 2024 Apr 23;100(6):fiae067. doi: 10.1093/femsec/fiae067 (PMC11092279; doi:10.1093/femsec/fiae067)
Supplement: fiae067_Supplemental_Files [file fiae067_supplemental_files.zip]

Archive with 11 entries (11 files):
- Figure Legends for Supplementary Figures.docx
- Supplementary Data_Figure_1.tiff
- Supplementary Data_Figure_2.tiff
- Supplementary Data_Figure_3.tiff
- Supplementary Data_Figure_4.tiff
- Supplementary Data_Figure_5.tiff
- Supplementary Data_File_1.xlsx
- Supplementary Data_File_2.xlsx
- Supplementary Data_Table_1.docx
- Supplementary Data_Table_2.docx
- Supplementary Data_Table_3.docx
