# Supplementary material for: Arctic cyanobacterial mat community diversity decreases with latitude across the Canadian Arctic
Source: FEMS Microbiol Ecol. 2024 Apr 23;100(6):fiae067. doi: 10.1093/femsec/fiae067 (PMC11092279; doi:10.1093/femsec/fiae067)
Supplement: fiae067_Supplemental_Files [file fiae067_supplemental_files.zip › Supplementary Data_File_1.xlsx]

## Sheet: 16S_Alpha_Diversity
Sample ID	Region	Latitude (°N)	Water Temperature (°C)	ACE	Shannon	Inverse Simpson
KJ1.2	Kuujjuarapik	55.283	19.6	1204	5.50997	30.9902
KJ1.1	Kuujjuarapik	55.283	19.6	1956	6.29266	106.283
KJ1.3	Kuujjuarapik	55.283	19.7	1457	6.44923	292.999
KJ2.1	Kuujjuarapik	55.284	19.1	1551	6.35068	237.734
KJ2.3	Kuujjuarapik	55.287	19.1	1427	6.28821	219.325
KJ2.2	Kuujjuarapik	55.287	18.7	1956	6.64278	328.847
KJ3.3	Kuujjuarapik	55.314	20.7	785	5.70675	140.602
KJ3.2	Kuujjuarapik	55.314	21.1	1712	6.32514	203.325
KJ3.1	Kuujjuarapik	55.314	20.7	1861	6.51466	316.502
KJ4.3	Kuujjuarapik	55.323	18.1	1137	5.15253	14.7587
KJ4.2	Kuujjuarapik	55.323	18	1111	6.08168	181.394
KJ4.1	Kuujjuarapik	55.323	15.9	1306	6.2385	213.127
KJ5.1	Kuujjuarapik	55.326	17	1487	6.44009	258.083
KJ5.3	Kuujjuarapik	55.326	17	1478	6.51857	303.936
KJ5.2	Kuujjuarapik	55.326	17	1631	6.62021	390.529
KJ6.2	Kuujjuarapik	55.333	19.3	1434	6.01694	112.176
KJ6.3	Kuujjuarapik	55.333	19.1	1520	6.28498	122.537
KJ6.1	Kuujjuarapik	55.333	20.4	1870	6.64319	303.096
KJ7.1	Kuujjuarapik	55.334	16.4	1385	6.07413	131.721
KJ7.2	Kuujjuarapik	55.334	16.7	1527	6.36987	230.168
KJ7.3	Kuujjuarapik	55.334	16.6	2078	6.51962	232.176
KJ8.2	Kuujjuarapik	55.361	14.8	1514	5.93355	84.888
KJ8.3	Kuujjuarapik	55.361	14.8	1122	5.98972	184.393
KJ8.1	Kuujjuarapik	55.361	14.8	1365	6.22909	232.931
UM1.1	Umiujaq	56.155	18.2	799	5.19666	49.6019
UM1.2	Umiujaq	56.155	17.8	876	5.47975	72.9283
UM1.3	Umiujaq	56.155	17.9	984	5.54046	81.5356
UM2.3	Umiujaq	56.62	17.5	1319	6.2992	232.285
UM2.1	Umiujaq	56.62	17.5	1273	6.25601	245.647
UM2.2	Umiujaq	56.62	17.7	1397	6.34994	251.023
UM3.3	Umiujaq	56.622	17.8	1093	5.62988	47.0293
UM3.2	Umiujaq	56.622	18	1598	6.28367	169.135
UM3.1	Umiujaq	56.622	17.5	1563	6.30617	189.774
UM4.3	Umiujaq	56.682	16.2	1836.14	6.37101	175.733
UM4.2	Umiujaq	56.682	16.2	1457	6.32195	236.121
UM4.1	Umiujaq	56.682	16.2	1594	6.44838	240.237
UM5.2	Umiujaq	56.709	15.5	581	4.60343	35.2647
UM5.1	Umiujaq	56.709	15.5	692	4.81319	45.2
UM5.3	Umiujaq	56.709	15.5	829	5.23341	68.1731
UM6.1	Umiujaq	56.789	14.6	867	4.99089	21.9314
UM6.2	Umiujaq	56.789	14.7	873	5.10399	24.5175
UM6.3	Umiujaq	56.789	15.7	1140	5.69252	92.4659
UM7.1	Umiujaq	56.792	15.2	587	5.33136	91.227
UM7.2	Umiujaq	56.792	15.9	569	5.45077	121.701
UM7.3	Umiujaq	56.792	15.6	881	5.67609	134.586
UM8.3	Umiujaq	56.795	16.7	1066	5.79104	91.0232
UM8.2	Umiujaq	56.795	17	1178	6.05001	171.855
UM8.1	Umiujaq	56.795	16.7	1218	6.06137	176.68
CB1.3	Cambridge Bay	69.129	17	891	4.90441	16.6914
CB1.1	Cambridge Bay	69.129	17.3	895	5.36243	44.1687
CB1.2	Cambridge Bay	69.129	17	1102	5.81187	133.243
CB2.2	Cambridge Bay	69.136	8.8	904	5.65698	121.652
CB2.3	Cambridge Bay	69.136	8.9	837	5.62734	127.71
CB2.1	Cambridge Bay	69.136	8.8	1030	5.76362	138.193
CB3.3	Cambridge Bay	69.184	10.1	897	5.63135	104.436
CB4.1	Cambridge Bay	69.184	10	952	5.72638	104.916
CB4.2	Cambridge Bay	69.184	10.2	1111	5.96261	148.399
CB3.1	Cambridge Bay	69.184	10.2	921	5.81325	160.434
CB3.2	Cambridge Bay	69.184	10.3	1129	5.97392	173.256
CB4.3	Cambridge Bay	69.184	10	1189	6.09397	195.016
CB5.2	Cambridge Bay	69.21	18.1	1109	5.80503	121.477
CB5.3	Cambridge Bay	69.21	18.2	1250	5.89832	126.069
CB5.1	Cambridge Bay	69.21	15.5	1110	5.77078	131.975
CB6.2	Cambridge Bay	69.243	17.6	801	5.51199	66.7793
CB6.1	Cambridge Bay	69.243	17.5	1217	5.88978	74.2945
CB6.3	Cambridge Bay	69.243	17.6	1063	5.6777	93.3238
CB7.1	Cambridge Bay	69.243	12.2	1092	6.03897	165.28
CB7.3	Cambridge Bay	69.243	11.8	1509	6.13429	170.758
CB7.2	Cambridge Bay	69.243	11.7	1385	6.2143	199.292
CB8.1	Cambridge Bay	69.264	15.5	1018	5.59701	81.9657
CB8.2	Cambridge Bay	69.264	15.1	1008	5.6425	109.871
CB8.3	Cambridge Bay	69.266	15.5	1329	5.82783	121.968
BY2.2	Bylot Island	73.15	15.3	835	4.23947	6.96399
BY2.1	Bylot Island	73.15	15.3	955	4.73609	12.8702
BY1.1	Bylot Island	73.15	13.3	941	4.57706	14.2963
BY1.2	Bylot Island	73.15	13.3	997	5.52957	79.9327
BY1.3	Bylot Island	73.15	13.3	1120	5.60163	85.6905
BY2.3	Bylot Island	73.15	15.3	1018	5.56437	101.306
RE1.2	Resolute Bay	74.763	NA	1026	5.39455	78.5609
RE1.1	Resolute Bay	74.763	NA	893	5.36234	78.8128
RE1.3	Resolute Bay	74.763	NA	1017	5.53792	89.0097
RE2.2	Resolute Bay	74.79	7.3	1150	5.95954	156.34
RE2.3	Resolute Bay	74.79	7.4	1324	6.11891	176.513
RE2.1	Resolute Bay	74.79	5.7	1372	6.25799	216.679
WH1	Ellesmere Island	83.113	1.8	1260	5.30064	40.8319
WH2	Ellesmere Island	83.164	2.1	1083	5.69601	100.851
WH3	Ellesmere Island	83.167	1.6	1146	5.69602	91.5183
AP3	Ellesmere Island	83.233	6	1281	5.94783	126.465
AP1	Ellesmere Island	83.233	6	1268	6.03982	148.798
AP2	Ellesmere Island	83.233	6	1335	6.14789	172.965
MKIS2	Ice Shelves	83.266	2.8	71	3.14297	10.7975
MKIS1	Ice Shelves	83.266	1.1	551	4.99446	74.0616
MKIS3	Ice Shelves	83.266	1.4	565	5.05968	75.8346
WHIS1	Ice Shelves	83.33	0.8	398	4.26739	18.2656
WHIS2	Ice Shelves	83.331	1.5	406	4.66151	48.5427
WHIS3	Ice Shelves	83.333	0.4	345	4.35299	33.8689

## Sheet: 16S_Diversity_Averages
Region	Number of samples	ACE		Shannon		Inverse Simpson
		Range	Average (Mean)	Range		Range	Average (Mean)
Kuujjuarapik	24	785-2078	1494.75	5.15-6.64	6.21637	14.76-390.53	203.022
Umiujaq	24	569-1836	1094.59	4.60-6.45	5.72	21.93-251.02	127.74
Cambridge Bay	24	801-1509	1072.88	4.90-6.21	5.76402	16.69-199.29	122.132
Bylot Island	6	835-1120	977.67	4.24-5.60	5.04	6.96-101.31	50.18
Resolute Bay	6	893-1372	1130.33	5.36-6.26	5.77	78.56-216.68	132.65
Ellesmere Island	6	1083-1335	1228.83	5.30-6.15	5.8	40.83-172.96	113.57
Ice Shelves	6	71-565	389.33	3.14-5.06	4.41	10.80-75.83	43.56

## Sheet: 18S_Alpha_Diversity
Sample ID	Region	Latitude (°N)	Water Temperature (°C)	ACE	Shannon	Inverse Simpson
KJ1.1	Kuujjuarapik	55.283	19.6	521	4.20368	12.1911
KJ1.2	Kuujjuarapik	55.283	19.6	493	5.06624	50.1376
KJ1.3	Kuujjuarapik	55.283	19.7	832	5.15552	38.8491
KJ2.1	Kuujjuarapik	55.284	19.1	587	4.91187	53.5909
KJ2.2	Kuujjuarapik	55.287	18.7	744	5.10866	45.1038
KJ2.3	Kuujjuarapik	55.287	19.1	630	5.06137	62.5391
KJ3.1	Kuujjuarapik	55.314	20.7	313	2.81363	3.05777
KJ3.2	Kuujjuarapik	55.314	21.1	487	3.0556	3.40443
KJ3.3	Kuujjuarapik	55.314	20.7	355	2.16301	2.25954
KJ4.1	Kuujjuarapik	55.323	15.9	224	3.94898	16.5081
KJ4.2	Kuujjuarapik	55.323	18	283	4.23535	30.3287
KJ4.3	Kuujjuarapik	55.323	18.1	356	4.34656	27.3114
KJ5.1	Kuujjuarapik	55.326	17	368	3.43394	7.24392
KJ5.2	Kuujjuarapik	55.326	17	492	4.08448	8.82314
KJ5.3	Kuujjuarapik	55.326	17	611	4.15317	11.6407
KJ6.1	Kuujjuarapik	55.333	20.4	349	4.8941	52.5935
KJ6.2	Kuujjuarapik	55.333	19.3	465	5.17992	75.5873
KJ6.3	Kuujjuarapik	55.333	19.1	480	5.16963	52.5221
KJ7.1	Kuujjuarapik	55.334	16.4	339	4.45177	33.3163
KJ7.2	Kuujjuarapik	55.334	16.7	378	3.74501	7.50983
KJ7.3	Kuujjuarapik	55.334	16.6	373	4.34314	26.3749
KJ8.1	Kuujjuarapik	55.361	14.8	305	3.04805	4.16776
KJ8.2	Kuujjuarapik	55.361	14.8	312	2.15474	2.27581
KJ8.3	Kuujjuarapik	55.361	14.8	335	2.52993	2.83195
UM1.1	Umiujaq	56.155	18.2	454	4.18915	15.0044
UM1.2	Umiujaq	56.155	17.8	491	4.58298	26.8409
UM1.3	Umiujaq	56.155	17.9	532	4.65037	34.3678
UM2.1	Umiujaq	56.62	17.5	341	4.80777	58.3658
UM2.2	Umiujaq	56.62	17.7	419	5.16241	90.1789
UM2.3	Umiujaq	56.62	17.5	575	5.43837	107.74
UM3.1	Umiujaq	56.622	17.5	465	4.40729	18.5005
UM3.2	Umiujaq	56.622	18	423	4.27166	12.7596
UM3.3	Umiujaq	56.622	17.8	413	4.68137	41.0282
UM4.1	Umiujaq	56.682	16.2	449	5.29113	99.3604
UM4.2	Umiujaq	56.682	16.2	562	5.387	87.9358
UM4.3	Umiujaq	56.682	16.2	486	5.33391	95.0615
UM5.1	Umiujaq	56.709	15.5	132	3.55051	14.5977
UM5.2	Umiujaq	56.709	15.5	111	3.56953	18.4207
UM5.3	Umiujaq	56.709	15.5	210	4.23008	37.5512
UM6.1	Umiujaq	56.789	14.6	440	4.74241	33.6821
UM6.2	Umiujaq	56.789	14.7	545	4.95289	50.4012
UM6.3	Umiujaq	56.789	15.7	454	5.09125	62.6681
UM7.1	Umiujaq	56.792	15.2	426	3.2724	4.22044
UM7.2	Umiujaq	56.792	15.9	433	2.79838	3.11574
UM7.3	Umiujaq	56.792	15.6	410	3.30216	4.64699
UM8.1	Umiujaq	56.795	16.7	263	3.60754	12.5812
UM8.2	Umiujaq	56.795	17	294	3.41893	12.0272
UM8.3	Umiujaq	56.795	16.7	328	3.47149	10.8865
CB1.1	Cambridge Bay	69.129	17.3	444	4.18262	21.4063
CB1.3	Cambridge Bay	69.129	17	181	3.34033	10.9777
CB2.1	Cambridge Bay	69.136	8.8	355	3.84654	11.3867
CB2.2	Cambridge Bay	69.136	8.8	248	4.04338	17.8224
CB2.3	Cambridge Bay	69.136	8.9	358	4.46924	23.7855
CB3.1	Cambridge Bay	69.184	10.2	225	4.23202	30.9886
CB3.2	Cambridge Bay	69.184	10.3	198	3.72391	16.323
CB3.3	Cambridge Bay	69.184	10.1	174	3.91776	22.6631
CB4.1	Cambridge Bay	69.184	10	296	3.96681	14.1207
CB4.2	Cambridge Bay	69.184	10.2	149	1.58887	1.88951
CB4.3	Cambridge Bay	69.184	10	243	3.64805	9.47188
CB5.1	Cambridge Bay	69.21	15.5	221	4.06847	22.0775
CB5.2	Cambridge Bay	69.21	18.1	246	3.15735	6.62316
CB5.3	Cambridge Bay	69.21	18.2	179	2.25312	2.51509
CB6.1	Cambridge Bay	69.243	17.5	436	4.96344	55.135
CB6.2	Cambridge Bay	69.243	17.6	427	4.88913	54.9682
CB6.3	Cambridge Bay	69.243	17.6	330	4.68554	42.5344
CB7.1	Cambridge Bay	69.243	12.2	262	3.97485	14.5677
CB7.2	Cambridge Bay	69.243	11.7	240	3.66283	12.7638
CB7.3	Cambridge Bay	69.243	11.8	265	4.04461	16.0503
CB8.1	Cambridge Bay	69.264	15.5	336	4.30408	26.4517
CB8.2	Cambridge Bay	69.264	15.1	429	4.43127	27.1018
BY1.1	Bylot Island	73.15	13.3	185	4.06169	24.498
BY1.2	Bylot Island	73.15	13.3	346	4.61036	43.3669
BY1.3	Bylot Island	73.15	13.3	315	3.74548	12.0598
BY2.1	Bylot Island	73.15	15.3	600	5.2312	85.4104
BY2.3	Bylot Island	73.15	15.3	666	5.4962	107.779
RE1.1	Resolute Bay	74.763	NA	125	3.32728	10.5912
RE1.2	Resolute Bay	74.763	NA	128	3.6316	17.9822
RE1.3	Resolute Bay	74.763	NA	110	3.90091	30.1653
RE2.1	Resolute Bay	74.79	5.7	239	4.44092	30.3763
RE2.2	Resolute Bay	74.79	7.3	175	3.98756	22.5211
RE2.3	Resolute Bay	74.79	7.4	274	4.33144	28.7799
WH1	Ellesmere Island	83.113	1.8	58	0.496949	1.19716
WH2	Ellesmere Island	83.164	2.1	166	3.33054	10.4882
WH3	Ellesmere Island	83.167	1.6	147	3.50199	12.2101
AP1	Ellesmere Island	83.233	6	62	0.475506	1.1916
AP2	Ellesmere Island	83.233	6	40	0.503406	1.21061
AP3	Ellesmere Island	83.233	6	82	0.564171	1.21983
MKIS1	Ice Shelves	83.266	1.1	183	3.42941	11.0031
MKIS3	Ice Shelves	83.266	1.4	187	2.99233	7.58516
WHIS1	Ice Shelves	83.33	0.8	136	3.67777	18.4868
WHIS2	Ice Shelves	83.331	1.5	62	2.51282	5.22059
WHIS3	Ice Shelves	83.333	0.4	225	3.51469	11.4364

## Sheet: 18S_Diversity_Averages
Region	Number of samples	ACE		Shannon		Inverse Simpson
		Range	Average (Mean)	Range	Average (Mean)	Range	Average (Mean)
Kuujjuarapik	24	224-832	443	2.15-5.18	4.05	2.26-75.59	26.26
Umiujaq	24	111-575	402.33	2.80-5.44	4.34	3.12-107.74	39.66
Cambridge Bay	22	149-444	283.73	1.59-4.96	3.88	1.89-55.13	20.98
Bylot Island	5	185-666	422.4	3.75-5.50	4.63	12.06-107.78	54.62
Resolute Bay	6	110-274	175.17	3.33-4.44	3.94	10.59-30.38	23.4
Ellesmere Island	6	40-166	92.5	0.48-3.50	1.48	1.19-12.21	4.59
Ice Shelves	5	62-225	158.6	2.51-3.51	3.23	5.22-18.49	10.75

## Sheet: Kruskal_Wallis_Wilcoxon
Table 1. Non-Parametric Kruskal-Wallis test of Non-parametric Kruskal-Wallis test of differences in 16S and 18S rRNA gene by sampling regions
ASVs	Diversity Metric	Chi-Squared	P-value
16S rRNA gene	ACE	42.5	<0.0001
	Shannon	40.6	<0.0001
	Inverse Simpson	30	<0.0001
18S rRNA gene	ACE	45.5	<0.0001
	Shannon	23	0.000803
	Inverse Simpson	20	0.00272
Table 2. Matrix of p-values for the non-parametric Wilcoxon signed-rank test of differences in richness (ACE) of 16S rRNA gene ASVS between geographic regions. Significant values marked by asterisk (p-value < 0.01*, 0.001**)
Region	Umiujaq	Cambridge Bay	Bylot Island	Resolute	Ellesmere Island	Ice Shelves
Kuujjuarapik	0.0062*	<0.0001**	0.00082**	0.0076*	0.0183*	0.00021**
	Umiujaq	0.91	0.595	0.631	0.296	<0.0001**
		Cambridge Bay	0.276	0.595	0.0240*	<0.0001**
			Bylot Island	0.132	0.00433*	0.00216*
				Resolute	0.485	0.00216*
					Ellesmere Island	0.00216*
Table 3. Matrix of p-values for the non-parametric Wilcoxon signed-rank test of differences in evenness (Shannon) of 16S rRNA gene ASVS between geographic regions. Significant values marked by asterisk (p-value < 0.01*, 0.001*)
Region	Umiujaq	Cambridge Bay	Bylot Island	Resolute	Ellesmere Island	Ice Shelves
Kuujjuarapik	0.00117*	<0.0001*	0.00010*	0.01529*	0.00906*	<0.0001**
	Umiujaq	0.878	0.0286*	0.94	0.86	0.00015**
		Cambridge Bay	0.00042**	0.94	0.667	<0.0001**
			Bylot Island	0.132	0.0151*	0.24
				Resolute	1	0.00216*
					Ellesmere Island	0.00216*
Table 4. Matrix of p-values for the non-parametric Wilcoxon signed-rank test of differences in evenness (Inverse Simpson) of 16S rRNA gene ASVS between geographic regions. Significant values marked by asterisk (p-value < 0.01*, 0.001**)
Region	Umiujaq	Cambridge Bay	Bylot Island	Resolute	Ellesmere Island	Ice Shelves
Kuujjuarapik	0.00823*	0.00085**	0.00022**	0.057	0.0286	0.00030**
	Umiujaq	1	0.0246	0.9	0.9	0.00906*
		Cambridge Bay	0.00168*	0.82	0.705	0.00057*
			Bylot Island	0.0931	0.0411	0.818
				Resolute	0.818	0.00216*
					Ellesmere Island	0.0152
Table 5. Matrix of p-values for the non-parametric Wilcoxon signed-rank test of differences in richness (ACE) of 18S rRNA gene ASVS between geographic regions. Significant values marked by asterisk (p-value < 0.01*, 0.001**)
Region	Umiujaq	Cambridge Bay	Bylot Island	Resolute	Ellesmere Island	Ice Shelves
Kuujjuarapik	0.65	0.00014**	0.758	<0.0001**	<0.0001**	<0.0001**
	Umiujaq	0.00127*	0.931	0.00171*	0.000470**	0.00355*
		Cambridge Bay	0.165	0.0119	<0.0001**	0.0125
			Bylot Island	0.0173*	0.00433*	0.0318*
				Resolute	0.0649	1
					Ellesmere Island	0.0996
Table 6. Matrix of p-values for the non-parametric Wilcoxon signed-rank test of differences in evenness (Shannon) of 18S rRNA gene ASVS between geographic regions. Significant values marked by asterisk (p-value < 0.01*, 0.001*)
Region	Umiujaq	Cambridge Bay	Bylot Island	Resolute	Ellesmere Island	Ice Shelves
Kuujjuarapik	0.331	0.269	0.245	0.494	0.0010*	0.051
	Umiujaq	0.0927	0.482	0.273	0.0002*	0.013
		Cambridge Bay	0.0863	0.806	0.00023*	0.0191
			Bylot Island	0.125	0.00433*	0.00794*
				Resolute	0.00866*	0.052
					Ellesmere Island	0.0823
Table 7. Matrix of p-values for the non-parametric Wilcoxon signed-rank test of differences in evenness (Inverse Simpson) of 18S rRNA gene ASVS between geographic regions. Significant values marked by asterisk (p-value < 0.01*, 0.001**)
Region	Umiujaq	Cambridge Bay	Bylot Island	Resolute	Ellesmere Island	Ice Shelves
Kuujjuarapik	0.115	0.802	0.129	0.86	0.005*	0.382
	Umiujaq	0.111	0.414	0.527	0.00022**	0.03747
		Cambridge Bay	0.05505	0.336	0.00066**	0.09922
			Bylot Island	0.247	0.00866*	0.0159
				Resolute	0.00433*	0.052
					Ellesmere Island	0.126

## Sheet: Mantel_Tests
16S and Annual Air Temperature
Mantel statistic r:	0.2141
Significance:	0.0017
Upper quantiles of permutations (null model):
0.9	0.95	0.975	0.99
0.0685	0.0962	0.1237	0.1576
Permutations:	9999
16S and Sample Year Temperature
Mantel statistic r:	0.2321
Significance:	0.0013
Upper quantiles of permutations (null model):
0.9	0.95	0.975	0.99
0.0678	0.0917	0.1178	0.1548
Permutations:	9999
16S and Water Temperature
Mantel statistic r:	-0.04954
Significance:	0.7132
Upper quantiles of permutations (null model):
0.9	0.95	0.975	0.99
0.104	0.142	0.176	0.217
Permutations:	9999
16S and Water pH
Mantel statistic r:	0.09097
Significance:	0.0695
Upper quantiles of permutations (null model):
0.9	0.95	0.975	0.99
0/0756	0.1042	0.1309	0.1647
Permutations:	9999
16S and Water Conductivity
Mantel statistic r:	0.002144
Significance:	0.4446
Upper quantiles of permutations (null model):
0.9	0.95	0.975	0.99
0.11	0.148	0.183	0.221
Permutations:	9999
16S and Haversine Distance
Mantel statistic r:	0.2083
Significance:	0.002
Upper quantiles of permutations (null model):
0.9	0.95	0.975	0.99
0.0671	0.0932	0.1204	0.1482
Permutations:	9999
18S and air temperature
Mantel statistic r:	0.117
Significance:	0.031
Upper quantiles of permutations (null model):
0.9	0.95	0.975	0.99
0.0749	0.1004	0.1233	0.1502
Permutations:	9999
18S and sample year temperature
Mantel statistic r:	0.1525
Significance:	0.0102
Upper quantiles of permutations (null model):
0.9	0.95	0.975	0.99
0.0759	0.103	0.1264	0.1528
Permutations:	9999
18S and Water Temperature
Mantel statistic r:	-0.1535
Significance:	0.9522
Upper quantiles of permutations (null model):
0.9	0.95	0.975	0.99
0.136	0.183	0.226	0.275
Permutations:	9999
18S and water pH
Mantel statistic r:	0.121
Significance:	0.0462
Upper quantiles of permutations (null model):
0.9	0.95	0.975	0.99
0.0877	0.1169	0.1449	0.1707
Permutations:	9999
18S and Water Conductivity
Mantel statistic r:	-0.09993
Significance:	0.8416
Upper quantiles of permutations (null model):
0.9	0.95	0.975	0.99
0.139	0.181	0.223	0.267
Permutations:	9999
18S and Haversine Distance
Mantel statistic r:	0.1102
Significance:	0.0396
Upper quantiles of permutations (null model):
0.9	0.95	0.975	0.99
0.0766	0.102	0.125	0.1588
Permutations:	9999
