# Supplementary material for: Arctic cyanobacterial mat community diversity decreases with latitude across the Canadian Arctic
Source: FEMS Microbiol Ecol. 2024 Apr 23;100(6):fiae067. doi: 10.1093/femsec/fiae067 (PMC11092279; doi:10.1093/femsec/fiae067)
Supplement: fiae067_Supplemental_Files [file fiae067_supplemental_files.zip › Supplementary Data_File_2.xlsx]

## Sheet: Sheet1
Supergroup	Division	Class	Order	Family	Genus	Species	Function	Group	Nutrition
Alveolata	Apicomplexa						animal_parasite	symbionts	animal_parasite
Apusozoa	Apusomonadidae						consumers	consumers	bacterivore
Amoebozoa	Breviatea						consumers	consumers	bacterivore
Hacrobia	Centroheliozoa						consumers	consumers	omnivore
Rhizaria	Cercozoa	Endomyxa	NA				na	na	na
		Endomyxa	Vampyrellida				consumers	consumers	eukaryvore
		Endomyxa-Phytomyxea	Plasmodiophorida				plant_parasite	symbionts	plant_parasite
		Filosa-Granofilosea	Cryptofilida	Mesofilidae	Mesofila	Mesofila_limnetica	consumers	consumers	bacterivore
			Desmothoracida	Clathrulinidae	Clathrulina	Clathrulina_elegans	consumers	consumers	omnivore
				Hedriocystis	Hedriocystis	Hedriocystis_reticulata	consumers	consumers	bacterivore
			Filosa-Granofilosea_X	Novel-Gran-5			na	na	na
				Novel-Gran-6			na	na	na
			Limnofilida	Limnofilidae	Limnofila		consumers	consumers	bacterivore
			NA				na	na	na
		Filosa-Imbricatea	Euglyphida	Euglyphidae			consumers	consumers	omnivore
				NA			na	na	na
				Trinematidae			consumers	consumers	omnivore
				Paulinellidae			phototrophic	phototrophic	phototrophic
			Filosa-Imbricatea_X	Filosa-Imbricatea_XX			na	na	na
			Filosa-Imbricatea_X	Nudifilidae	Nudifila	Nudifila_producta	consumers	consumers	bacterivore
			NA				na	na	na
			Spongomonadida	Spongomonadidae	Spongomonas	Spongomonas_minima	consumers	consumers	bacterivore
			Thaumatomonadida	Esquamulidae	Esquamula	Esquamula_lacrimiformis	consumers	consumers	bacterivore
			Thaumatomonadida	NA			na	na	na
			Thaumatomonadida	Peregriniidae	Peregrinia	Peregrinia_clavideferens	consumers	consumers	bacterivore
			Thaumatomonadida	Thaumatomonadidae	NA		na	na	na
			Thaumatomonadida	Thaumatomonadidae	Thaumatomonas	Thaumatomonas_coloniensis	consumers	consumers	bacterivore
		Filosa-Sarcomonadea	Cercomonadida	Cercomonadidae	Cavernomonas	NA	consumers	consumers	bacterivore
					Cercomonas		consumers	consumers	omnivore
					Eocercomonas		consumers	consumers	omnivore
					NA		na	na	na
				d			consumers	consumers	bacterivore
			Glissomonadida	Allapsidae	Allantion		consumers	consumers	bacterivore
					Allapsa		consumers	consumers	bacterivore
					Allapsidae_X		consumers	consumers	bacterivore
					Group-Te		consumers	consumers	bacterivore
					NA		consumers	consumers	bacterivore
					Viridiraptor	Viridiraptor_invadens	consumers	consumers	eukaryvore
				Bodomorphidae			consumers	consumers	bacterivore
				Glissomonadida_X			na	na	na
				NA			na	na	na
			Sandonidae				consumers	consumers	bacterivore
			NA				na	na	na
			Pansomonadida	Pansomonadida_X			na	na	na
		Filosa-Thecofilosea	Cryomonadida	Cryomonadida_X			na	na	na
				Cryothecomonas-lineage			consumers	consumers	eukaryvore
				NA			na	na	na
				Protaspa-lineage	Protaspa		consumers	consumers	eukaryvore
				Rhogostoma-lineage			consumers	consumers	omnivore
			Mataza-lineage				consumers	consumers	bacterivore
			NA				na	na	na
			Tectofilosida	Pseudodifflugiidae	Pseudodifflugia	Pseudodifflugia_gracilis	consumers	consumers	eukaryvore
		NA					na	na	na
		Novel-clade-10-12					na	na	na
Archaeplastida	Chlorophyta						phototrophic	phototrophic	phototrophic
Opisthokonta	Choanoflagellida	Choanoflagellatea					consumers	consumers	bacterivore
Alveolata	Chrompodellids	Colpodellidea	Colpodellida				consumers	consumers	eukaryvore
Alveolata	Ciliophora	Armophorea	Armophorea_X				consumers	consumers	bacterivore
		Ciliophora_X	Ciliophora_XX	Ciliophora_XXX	Mesodinium	Mesodinium_pulex	mixotrophic	phototrophic	mixotrophic
		Colpodea	Colpodea_X	Bursariomorphida			na	na	na
				Colpodida			consumers	consumers	omnivore
				Cyrtolophosidida	Apocyrtolophosis		na	na	na
					Cyrtolophosis		mixotrophic	phototrophic	mixotrophic
					Microdiaphanosoma	Microdiaphanosoma_arcuatum	na	na	na
					NA		na	na	na
					Pseudocyrtolophosis	Pseudocyrtolophosis_alpestris	na	na	na
				Platyophryida			consumers	consumers	eukaryvore
				Sandmanniellidae	Sandmanniella		bacterivore	consumers	bacterivore
		CONTH_4					animal_parasite	symbionts	animal_parasite
		CONThreeP					na	na	na
		Heterotrichea	Heterotrichea_X	Blepharismidae	Blepharisma		consumers	consumers	bacterivore
				Climacostomidae	Climacostomum	Climacostomum_virens	consumers	consumers	omnivore
		Karyorelictea	Karyorelictea_X	Loxodidae	Loxodes	Loxodes_striatus	consumers	consumers	eukaryvore
		Litostomatea					consumers	consumers	eukaryvore
		NA					na	na	na
		Nassophorea	Nassophorea_X	na			na	na	na
				Nassulida			consumers	consumers	omnivore
				Pseudomicrothoracidae	Pseudomicrothorax	Pseudomicrothorax_dubius	consumers	consumers	bacterivore
		Oligohymenophorea	Hymenostomatia	NA			animal_parasite	symbionts	animal_parasite
				Ophryoglenida	Ichthyophthirius	Ichthyophthirius_multifiliis	animal_parasite	symbionts	animal_parasite
				Ophryoglenida	NA	NA	animal_parasite	symbionts	animal_parasite
				Ophryoglenida	Ophryoglena	Ophryoglena_catenula	animal_parasite	symbionts	animal_parasite
				Tetrahymenida	Tetrahymena	NA	animal_parasite	symbionts	animal_parasite
			NA				na	na	na
			Oligohymenophorea_X	Oligohymenophorea_XX	Dexiotricha	Dexiotricha_cf._granulosa	consumers	consumers	bacterivore
			Peniculia				consumers	consumers	omnivore
			Peritrichia_1	Trichodinidae			consumers	consumers	omnivore
			Peritrichia_2	NA			na	na	na
				Operculariidae			consumers	consumers	omnivore
				Sessilida	Astylozoon	Astylozoon_enriquesi	consumers	consumers	omnivore
					Epistylis		animal_parasite	symbionts	animal_parasite
					NA		na	na	na
					Telotrochidium	Telotrochidium_matiense	consumers	consumers	bacterivore
					Vorticella		consumers	consumers	omnivore
					Vorticellides		consumers	consumers	omnivore
					Zoothamnium_1	Zoothamnium_arcuatum	consumers	consumers	omnivore
				Vaginicolidae	Vaginicola	Vaginicola_crystallina	consumers	consumers	omnivore
				Zoothamniidae	Zoothamnium_2		consumers	consumers	omnivore
			Scuticociliatia				animal_parasite	symbionts	animal_parasite
		Phyllopharyngea	Cyrtophoria_4				animal_parasite	symbionts	animal_parasite
			Cyrtophoria_7	Hartmannulidae			na	na	na
			Suctoria				consumers	consumers	eukaryvore
			Synhymenia	Orthodonellidae	NA	NA	consumers	consumers	eukaryvore
		Plagiopylea	Plagiopylea_X	Epalxellidae	Epalxella	Epalxella_antiquorum	consumers	consumers	bacterivore
		Prostomatea_2	Prostomatea_2_X	Placidae	Placus	NA	consumers	consumers	eukaryvore
		Prostomatea_3	Prostomatea_3_X	Holophryidae	Prorodon	Prorodon_teres	consumers	consumers	eukaryvore
		Spirotrichea	Choreotrichida				consumers	consumers	omnivore
			Euplotia				consumers	consumers	omnivore
			Hypotrichia				consumers	consumers	omnivore
			NA				na	na	na
			Strombidiida				mixotrophic	phototrophic	mixotrophic
			Tintinnida	Tintinnidiidae	Tintinnidium		consumers	consumers	bacterivore
Amoebozoa	Conosa						consumers	consumers	bacterivore
Hacrobia	Cryptophyta	Cryptophyceae	Cryptomonadales	Cryptomonadales_X	Cryptomonas		mixotrophic	phototrophic	mixotrophic
					NA		na	na	na
				Hemiselmidaceae	Chroomonas		mixotrophic	phototrophic	mixotrophic
				NA			na	na	na
			Goniomonadales	Goniomonadales_X	Goniomonas	Goniomonas_truncata	consumers	consumers	bacterivore
			NA				na	na	na
Alveolata	Dinoflagellata	Dinophyceae	Gonyaulacales	Ceratiaceae	Ceratium	Ceratium_sp.	mixotrophic	phototrophic	mixotrophic
				NA			phototrophic	phototrophic	phototrophic
			Gymnodiniales	Gymnodiniaceae	Amphidinium		mixotrophic	phototrophic	mixotrophic
					Gymnodinium		mixotrophic	phototrophic	mixotrophic
					NA		phototrophic	phototrophic	phototrophic
					Nusuttodinium	Nusuttodinium_poecilochroum	mixotrophic	phototrophic	mixotrophic
					Spiniferodinium		mixotrophic	phototrophic	mixotrophic
				NA			phototrophic	phototrophic	phototrophic
			NA				phototrophic	phototrophic	phototrophic
			Peridiniales	Heterocapsaceae	Heterocapsa		mixotrophic	phototrophic	mixotrophic
				Kryptoperidiniaceae	Durinskia		mixotrophic	phototrophic	mixotrophic
				NA			phototrophic	phototrophic	phototrophic
				Peridiniaceae	Peridinium	NA	phototrophic	phototrophic	phototrophic
				Peridiniales_X	Hemidinium	Hemidinium_nasutum	phototrophic	phototrophic	phototrophic
				Peridiniopsidaceae	Parvodinium	Parvodinium_inconspicuum	phototrophic	phototrophic	phototrophic
				Thoracosphaeraceae			phototrophic	phototrophic	phototrophic
				Prorocentraceae	Prorocentrum		mixotrophic	phototrophic	mixotrophic
			Suessiales	Borghiellaceae	Baldinia		mixotrophic	phototrophic	mixotrophic
					Cystodinium	Cystodinium_phaseolus	mixotrophic	phototrophic	mixotrophic
					NA		phototrophic	phototrophic	phototrophic
					Phytodinium	Phytodinium_sp.	phototrophic	phototrophic	phototrophic
				NA			phototrophic	phototrophic	phototrophic
				Suessiaceae	Ansanella	Ansanella_granifera	phototrophic	phototrophic	phototrophic
					Asulcocephalium	Asulcocephalium_miricentonis	phototrophic	phototrophic	phototrophic
					Biecheleria	NA	mixotrophic	phototrophic	mixotrophic
					Leiocephalium	Leiocephalium_pseudosanguineum	phototrophic	phototrophic	phototrophic
					NA		phototrophic	phototrophic	phototrophic
				Symbiodiniaceae			mixotrophic	phototrophic	mixotrophic
		NA					na	na	na
		Syndiniales	Dino-Group-I				phototrophic	phototrophic	phototrophic
Excavata	Discoba	Diplonemea	Diplonemida	Diplonemidae			consumers	consumers	eukaryvore
				Hemistasiidae	Hemistasia	Hemistasia_phaeocysticola	consumers	consumers	eukaryvore
		Discoba_XX	Jakobida				consumers	consumers	bacterivore
		Euglenida	Aphagea				consumers	consumers	osmotrophic
			Euglenida_X				consumers	consumers	bacterivore
			Euglenophyceae				mixotrophic	phototrophic	mixotrophic
			NA				na	na	na
			Petalomonadida				consumers	consumers	bacterivore
		Heterolobosea	Acrasida				consumers	consumers	bacterivore
			Heterolobosea_X	Creneidae	Creneis	Creneis_carolina	consumers	consumers	eukaryvore
			NA				na	na	na
			Tetramitia_I				consumers	consumers	bacterivore
			Tetramitia_III				consumers	consumers	bacterivore
			Tetramitia_V				consumers	consumers	bacterivore
			Tetramitia_VI				consumers	consumers	bacterivore
		Kinetoplastea	Eubodonida	Bodonidae	Bodo	Bodo_edax	consumers	consumers	bacterivore
			Kinetoplastea_X	Kinetoplastea_XX	Kinetoplastea_XX_MET3	Kinetoplastea_XX_MET3_sp.	consumers	consumers	bacterivore
			Neobodonida				consumers	consumers	bacterivore
			Parabodonida				consumers	consumers	bacterivore
			Prokinetoplastida	Ichthyobodonidae			animal_parasite	symbionts	animal_parasite
			Trypanosomatida	Trypanosomatidae	NA	NA	animal_parasite	symbionts	animal_parasite
		NA					na	na	na
Rhizaria	Foraminifera						consumers	consumers	bacterivore
Archaeplastida	Glaucophyta						phototrophic	phototrophic	phototrophic
Hacrobia	Haptophyta						phototrophic	phototrophic	phototrophic
Apusozoa	Hilomonadea						consumers	consumers	bacterivore
Amoebozoa	Lobosa	Discosea-Flabellinia					consumers	consumers	bacterivore
		Discosea-Longamoebia					consumers	consumers	bacterivore
		Lobosa_X	Centramoebida	Acanthamoebidae	Acanthamoeba		consumers	consumers	bacterivore
					Acanthamoebidae_X	Protostelium_arachisporum	consumers	consumers	omnivore
				Protacanthamoeba			consumers	consumers	bacterivore
			Himatismenida				consumers	consumers	bacterivore
			Lobosa_XX	LKM74-lineage	LKM74-lineage_X	LKM74-lineage_X_sp.	consumers	consumers	bacterivore
		NA
		Tubulinea	Arcellinida	Arcellinida_X	Cryptodifflugia		consumers	consumers	bacterivore
					Heleopera	Heleopera_sphagni	mixotrophic	phototrophic	mixotrophic
				Arcellinida-A1	Pyxidicula	Pyxidicula_operculata	consumers	consumers	bacterivore
					Nebela	Nebela_ansata	consumers	consumers	bacterivore
				Arcellinida-A2	Difflugia	Difflugia_hiraethogii	mixotrophic	phototrophic	mixotrophic
				Arcellinida-A3	Spumochlamys	Spumochlamys_perforata	consumers	consumers	bacterivore
				Difflugiidae	Arcella		consumers	consumers	omnivore
					NA		consumers	consumers	bacterivore
					Netzelia	Netzelia_oviformis	mixotrophic	phototrophic	mixotrophic
			Echinamoebida	Echinamoebidae			consumers	consumers	bacterivore
				Vermamoebidae	Hartmannella		consumers	consumers	bacterivore
			Euamoebida	Amoebidae			consumers	consumers	eukaryvore
				Hartmannellidae			consumers	consumers	bacterivore
				LOS7N/I-lineage			consumers	consumers	bacterivore
			Leptomyxida				consumers	consumers	bacterivore
			NA				na	na	na
			Nolandida				consumers	consumers	bacterivore
Opisthokonta	Mesomycetozoa	Corallochytrea	Corallochytrida	Corallochytridae	Syssomonas	Syssomonas_multiformis	consumers	consumers	eukaryvore
		Filasterea					animal_parasite	symbionts	animal_parasite
		Ichthyosporea					animal_parasite	symbionts	animal_parasite
		NA					na	na	na
		Nucleariidea					consumers	consumers	omnivore
Excavata	Metamonada	Fornicata_X	Diplomonadida	Hexamitidae			consumers	consumers	bacterivore
		Preaxostyla					endosymbiont	symbionts	detritivore
Stramenopiles	Ochrophyta	Bacillariophyta					phototrophic	phototrophic	phototrophic
		Chrysomerophyceae					phototrophic	phototrophic	phototrophic
		Chrysophyceae	Chrysophyceae_X	Chrysophyceae_Clade-B1			mixotrophic	phototrophic	mixotrophic
				Chrysophyceae_Clade-B2	Chromulina_Clade-B2	Chromulina_nebulosa	mixotrophic	phototrophic	mixotrophic
					Chrysamoeba		mixotrophic	phototrophic	mixotrophic
					Chrysosphaerella		mixotrophic	phototrophic	mixotrophic
					Cyclonexis	Cyclonexis_annularis	mixotrophic	phototrophic	mixotrophic
					NA		na	na	na
					Oikomonas		consumers	consumers	bacterivore
				Chrysophyceae_Clade-C	Ochromonas		mixotrophic	phototrophic	mixotrophic
					Acrispumella	Acrispumella_msimbaziensis	consumers	consumers	bacterivore
					Apoikiospumella	Apoikiospumella_mondseeiensis	consumers	consumers	bacterivore
					Chlorochromonas	Chlorochromonas_sp.	mixotrophic	phototrophic	mixotrophic
					Chromulinospumella	Chromulinospumella_sphaerica	mixotrophic	phototrophic	mixotrophic
					Dinobryon		mixotrophic	phototrophic	mixotrophic
					Epipyxis		mixotrophic	phototrophic	mixotrophic
					Melkoniana		mixotrophic	phototrophic	mixotrophic
					NA		na	na	na
					Poterioochromonas		mixotrophic	phototrophic	mixotrophic
					Poteriospumella	Poteriospumella_lacustris	consumers	consumers	bacterivore
					Spumella		consumers	consumers	bacterivore
					Uroglena		mixotrophic	phototrophic	mixotrophic
					Uroglenopsis		mixotrophic	phototrophic	mixotrophic
				Chrysophyceae_Clade-D	Hydrurus	Hydrurus_foetidus	mixotrophic	phototrophic	mixotrophic
					NA		na	na	na
					Phaeoplaca	Phaeoplaca_thallosa	na	na	na
				Chrysophyceae_Clade-E			mixotrophic	phototrophic	mixotrophic
				Chrysophyceae_Clade-F	Monas		consumers	consumers	bacterivore
					NA		na	na	na
				Chrysophyceae_Clade-G			na	na	na
				Chrysophyceae_XX	Apoikia		consumers	consumers	bacterivore
					Chrysastrella	Chrysastrella_breviappendiculata	mixotrophic	phototrophic	mixotrophic
				NA			na	na	na
		Dictyochophyceae	Dictyochophyceae_X	Pedinellales			mixotrophic	phototrophic	mixotrophic
		Eustigmatophyceae					phototrophic	phototrophic	phototrophic
		NA					na	na	na
		Pelagophyceae					phototrophic	phototrophic	phototrophic
		Phaeophyceae					phototrophic	phototrophic	phototrophic
		Phaeothamniophyceae					phototrophic	phototrophic	phototrophic
		Raphidophyceae					phototrophic	phototrophic	phototrophic
		Synchromophyceae	Synchromadales	Synchromaceae	Chlamydomyxa	Chlamydomyxa_labyrinthuloides	mixotrophic	phototrophic	mixotrophic
		Synurophyceae	Synurales				phototrophic	phototrophic	phototrophic
		Xanthophyceae					phototrophic	phototrophic	phototrophic
Stramenopiles	Opalozoa	Bicoecea					consumers	consumers	bacterivore
		MAST-12					consumers	consumers	bacterivore
		NA					na	na	na
		Opalinata					animal_parasite	symbiont	animal_parasite
Stramenopiles	Pseudofungi	Hyphochytriomyceta					consumers	consumers	osmotrophic
		NA					na	na	na
		Oomycota					consumers	consumers	pathogen
Archaeplastida	Rhodophyta	Bangiophyceae	Cyanidiales				phototrophic	phototrophic	phototrophic
		Stylonematophyceae					phototrophic	phototrophic	phototrophic
Stramenopiles	Sagenista						consumers	consumers	bacterivore
Archaeplastida	Streptophyta						phototrophic	phototrophic	phototrophic
Hacrobia	Telonemia						consumers	consumers	bacterivore
